# Supplementary material for: Molecular Signature of Biological Aggressiveness in Clear Cell Sarcoma of the Kidney (CCSK)
Source: Int J Mol Sci. 2023 Feb 13;24(4):3743. doi: 10.3390/ijms24043743 (PMC9964999; doi:10.3390/ijms24043743)
Supplement: Supplementary file 1 [file ijms-24-03743-s001.zip]

Archive with 1 entries (1 files):
- ijms-2194511-supplementary.pdf
